# Supplementary material for: Carbon and Nitrogen Stable Isotopic Discrimination Factors Between Diet and Feces in Wild Giant Pandas
Source: Biology (Basel). 2026 Feb 3;15(3):274. doi: 10.3390/biology15030274 (PMC12896708; doi:10.3390/biology15030274)
Supplement: Supplementary file 1 [file biology-15-00274-s001.zip]

Archive with 1 entries (1 files):
- biology-4092025-supplementary.pdf
